# Supplementary material for: Designing of a Novel Multi-Antigenic Epitope-Based Vaccine against E. hormaechei: An Intergraded Reverse Vaccinology and Immunoinformatics Approach
Source: Vaccines (Basel). 2022 Apr 22;10(5):665. doi: 10.3390/vaccines10050665 (PMC9143018; doi:10.3390/vaccines10050665)
Supplement: Supplementary file 1 [file vaccines-10-00665-s001.zip]

Archive with 1 entries (1 files):
- vaccines-1644014-supplementary.pdf
